# Supplementary material for: Sensitive Aflatoxin M1 Detection in Milk by ELISA: Investigation of Different Assay Configurations
Source: Toxins (Basel). 2024 Nov 29;16(12):515. doi: 10.3390/toxins16120515 (PMC11728486; doi:10.3390/toxins16120515)
Supplement: Supplementary file 1 [file toxins-16-00515-s001.zip]

Archive with 1 entries (1 files):
- toxins-3329101-supplementary.pdf
